# Supplementary material for: Mechanochemical Preparation, Solid-State Characterization, and Antimicrobial Performance of Copper and Silver Nitrate Coordination Polymers with L- and DL-Arginine and Histidine
Source: Int J Mol Sci. 2023 Mar 8;24(6):5180. doi: 10.3390/ijms24065180 (PMC10049651; doi:10.3390/ijms24065180)
Supplement: Supplementary file 1 [file ijms-24-05180-s001.zip]

Archive with 1 entries (1 files):
- ijms-2213594-supplementary.pdf
